# Supplementary material for: Using Task-Evoked Pupillary Response to Predict Clinical Performance during a Simulation Training
Source: Healthcare (Basel). 2023 Feb 4;11(4):455. doi: 10.3390/healthcare11040455 (PMC9956315; doi:10.3390/healthcare11040455)
Supplement: Supplementary file 1 [file healthcare-11-00455-s001.zip]

Archive with 1 entries (1 files):
- healthcare-2172625-supplementary.pdf
